# Supplementary material for: Integrated DNA/RNA targeted genomic profiling of diffuse large B-cell lymphoma using a clinical assay
Source: Blood Cancer J. 2018 Jun 12;8(6):60. doi: 10.1038/s41408-018-0089-0 (PMC5997645; doi:10.1038/s41408-018-0089-0)
Supplement: Supplementary file 2 — File 1: Summary of genomic abnormalities [file 41408_2018_89_MOESM2_ESM.xlsx]

## Sheet: all_GA_counts
notes:
Counts represent the unique number of patients with an alteration in a given gene
snv_freq is the median (range) SNV frequency observed. For patients with multiple alterations in the same gene, the maximum frequency is used
	Known significance						Unknown significance
gene	all	amplif	delete	snv	transloc	snv_freq	all	amplif	delete	snv	transloc	snv_freq
IGH	76	0	0	0	76	NA	1	0	0	0	1	NA
KMT2D	62	0	0	59	3	0.33 (0.07, 0.74)	24	0	0	24	0	0.44 (0.06, 0.66)
CDKN2A	54	0	40	13	2	0.27 (0.02, 0.92)	6	1	0	5	0	0.49 (0.06, 0.52)
TP53	48	0	0	48	0	0.50 (0.02, 0.92)	2	0	0	2	0	0.12 (0.11, 0.14)
BCL2	46	0	0	22	45	0.40 (0.04, 0.88)	32	5	0	27	0	0.36 (0.05, 0.55)
BCL6	37	0	0	2	35	0.56 (0.21, 0.91)	16	0	0	14	2	0.36 (0.08, 0.60)
MYD88	36	0	0	36	0	0.36 (0.09, 0.74)	6	2	0	4	0	0.38 (0.36, 0.50)
CREBBP	35	0	0	32	3	0.36 (0.15, 0.75)	25	0	0	25	0	0.43 (0.16, 0.94)
B2M	33	0	1	32	1	0.44 (0.05, 0.88)	13	1	0	12	0	0.28 (0.06, 0.78)
CDKN2B	32	0	30	0	2	NA	3	1	0	2	0	0.36 (0.24, 0.48)
TNFAIP3	24	0	3	21	0	0.30 (0.06, 0.78)	8	0	0	8	0	0.42 (0.06, 0.57)
EZH2	21	0	0	21	0	0.33 (0.02, 0.56)	4	0	0	4	0	0.48 (0.42, 0.52)
PIM1	20	0	0	20	0	0.40 (0.03, 0.88)	40	1	0	40	0	0.30 (0.06, 0.84)
TNFRSF14	20	0	4	15	1	0.54 (0.05, 0.91)	16	0	0	16	0	0.42 (0.12, 0.93)
CARD11	19	0	0	18	1	0.24 (0.03, 0.51)	16	0	0	16	0	0.32 (0.14, 0.68)
ARID1A	16	0	0	16	0	0.34 (0.15, 0.44)	16	0	0	16	0	0.46 (0.05, 0.53)
REL	16	16	0	0	0	NA	8	0	0	6	2	0.18 (0.07, 0.86)
CD79B	15	0	0	15	0	0.37 (0.16, 0.84)	20	0	0	20	0	0.26 (0.08, 0.83)
FAS	15	0	0	15	0	0.31 (0.07, 0.67)	11	0	0	11	0	0.24 (0.06, 0.50)
MYC	15	2	0	0	13	NA	12	0	0	12	0	0.38 (0.07, 0.61)
BCL7A	14	0	0	14	0	0.32 (0.13, 0.54)	22	0	0	22	0	0.34 (0.07, 0.60)
BCL10	12	0	0	11	1	0.18 (0.03, 0.49)	3	1	0	2	0	0.09 (0.07, 0.11)
CD58	12	0	2	8	2	0.28 (0.10, 0.39)	8	0	0	8	0	0.24 (0.11, 0.37)
CD70	11	0	2	9	0	0.56 (0.30, 0.86)	12	0	0	12	0	0.33 (0.11, 0.48)
ETV6	11	0	0	9	2	0.24 (0.08, 0.83)	9	0	0	9	0	0.34 (0.10, 0.79)
NOTCH2	11	0	0	11	1	0.36 (0.08, 0.74)	18	2	0	16	0	0.50 (0.06, 0.59)
PRDM1	11	0	1	9	1	0.33 (0.11, 0.72)	7	0	0	7	0	0.46 (0.08, 0.81)
TET2	10	0	0	10	0	0.28 (0.10, 0.56)	3	0	0	3	0	0.43 (0.15, 0.47)
APC	9	0	0	9	0	0.47 (0.32, 0.52)	13	0	0	13	0	0.48 (0.15, 0.97)
SOCS1	9	0	0	8	3	0.13 (0.03, 0.18)	48	0	0	48	0	0.29 (0.06, 0.62)
SPEN	9	0	0	8	1	0.38 (0.18, 0.56)	19	0	0	19	0	0.50 (0.15, 0.93)
CCND3	8	0	0	8	0	0.23 (0.08, 0.42)	20	0	0	20	0	0.34 (0.05, 0.61)
EP300	8	0	0	8	0	0.22 (0.07, 0.54)	15	0	0	15	0	0.45 (0.18, 0.88)
LRP1B	8	0	0	8	0	0.20 (0.10, 0.31)	35	0	0	35	0	0.44 (0.05, 0.95)
SGK1	8	0	2	6	1	0.22 (0.05, 0.82)	33	0	0	33	0	0.31 (0.05, 0.80)
BRAF	7	0	0	6	1	0.34 (0.11, 0.88)	4	0	0	4	0	0.41 (0.36, 0.52)
CD36	7	0	0	7	0	0.48 (0.24, 1.00)	8	1	0	7	0	0.50 (0.37, 0.59)
DDX3X	7	0	0	7	0	0.37 (0.10, 0.97)	8	0	0	8	0	0.31 (0.05, 0.90)
MEF2B	7	0	0	7	0	0.41 (0.29, 0.59)	18	1	0	18	0	0.32 (0.18, 0.52)
PTEN	7	0	2	5	0	0.43 (0.28, 0.81)	4	0	0	4	0	0.32 (0.07, 0.71)
RB1	7	0	3	4	0	0.55 (0.17, 0.84)	7	0	0	7	0	0.53 (0.05, 0.65)
CD274	6	6	0	0	0	NA	5	1	1	1	2	0.28 (0.28, 0.28)
CIITA	6	0	0	4	2	0.34 (0.08, 0.68)	7	1	0	6	0	0.35 (0.13, 0.54)
KRAS	6	2	0	4	0	0.17 (0.12, 0.54)	3	0	0	3	0	0.47 (0.06, 0.49)
MCL1	6	6	0	0	0	NA	18	0	0	18	0	0.34 (0.06, 0.63)
PDCD1LG2	6	6	0	0	0	NA	4	1	1	2	0	0.51 (0.49, 0.53)
TMEM30A	6	0	0	6	0	0.52 (0.27, 0.80)	0	0	0	0	0	NA
TP63	6	0	0	3	3	0.55 (0.12, 0.64)	1	0	0	1	0	0.37 (0.37, 0.37)
XPO1	6	0	0	6	0	0.27 (0.07, 0.45)	11	10	0	2	0	0.10 (0.05, 0.16)
CXCR4	5	0	0	5	0	0.25 (0.06, 0.46)	7	0	0	7	0	0.28 (0.18, 0.54)
FBXW7	5	0	1	4	0	0.56 (0.14, 0.89)	4	0	0	4	0	0.31 (0.24, 0.34)
FOXO1	5	0	0	5	0	0.43 (0.21, 0.87)	18	0	0	18	0	0.34 (0.07, 0.66)
TBL1XR1	5	0	0	3	3	0.27 (0.21, 0.27)	5	0	0	5	0	0.37 (0.33, 0.43)
ASXL1	4	0	0	4	0	0.34 (0.03, 0.59)	8	0	0	8	0	0.47 (0.09, 0.54)
ATM	4	0	0	4	0	0.47 (0.16, 0.50)	14	0	0	14	0	0.48 (0.13, 0.87)
BCOR	4	0	0	4	0	0.72 (0.20, 1.00)	5	0	0	5	0	0.99 (0.75, 1.00)
IKZF1	4	0	0	3	1	0.23 (0.21, 0.40)	7	1	0	6	0	0.26 (0.12, 0.89)
JAK2	4	4	0	0	0	NA	5	1	0	4	0	0.49 (0.27, 0.80)
MLL	4	0	0	4	0	0.40 (0.03, 0.50)	30	3	0	27	0	0.48 (0.06, 0.68)
NOTCH4	4	0	1	3	0	0.19 (0.18, 0.32)	24	1	0	23	0	0.27 (0.15, 0.91)
ZMYM3	4	0	1	3	0	0.19 (0.05, 0.53)	0	0	0	0	0	NA
BIRC3	3	0	1	2	0	0.52 (0.27, 0.77)	5	0	0	5	0	0.47 (0.35, 0.62)
BRCA2	3	0	0	3	0	0.47 (0.47, 0.48)	13	0	0	13	0	0.48 (0.10, 0.55)
BRSK1	3	0	0	3	0	0.43 (0.40, 0.48)	4	0	0	4	0	0.53 (0.50, 0.54)
CIC	3	0	0	2	1	0.10 (0.08, 0.12)	17	0	0	17	0	0.47 (0.16, 0.94)
EIF4A2	3	0	0	0	3	NA	0	0	0	0	0	NA
ETS1	3	0	0	3	0	0.37 (0.29, 0.38)	6	1	0	5	0	0.46 (0.15, 0.51)
IGL	3	0	0	0	3	NA	1	0	0	0	1	NA
MAP2K1	3	0	0	3	0	0.19 (0.06, 0.24)	4	0	0	4	0	0.25 (0.13, 0.43)
NOTCH1	3	0	0	3	0	0.44 (0.34, 0.66)	9	1	0	9	0	0.49 (0.38, 0.60)
PHF6	3	0	0	3	0	0.57 (0.22, 0.73)	2	0	0	2	0	0.56 (0.49, 0.63)
RET	3	0	0	3	0	0.49 (0.37, 0.57)	8	0	0	8	0	0.46 (0.07, 0.48)
RHOA	3	0	0	3	0	0.10 (0.05, 0.12)	2	0	0	2	0	0.12 (0.06, 0.18)
SMARCA4	3	0	0	3	0	0.19 (0.09, 0.43)	10	0	0	10	0	0.26 (0.06, 0.68)
SRSF2	3	0	0	3	0	0.18 (0.14, 0.19)	4	0	0	4	0	0.40 (0.12, 0.54)
TAF1	3	0	0	3	0	0.22 (0.15, 0.83)	5	0	0	5	0	0.21 (0.07, 0.72)
WHSC1	3	0	0	3	0	0.35 (0.24, 0.49)	4	0	0	4	0	0.49 (0.23, 0.51)
ARID2	2	0	0	2	0	0.34 (0.19, 0.50)	7	3	0	4	0	0.47 (0.44, 0.50)
AXIN1	2	0	0	2	0	0.56 (0.49, 0.64)	0	0	0	0	0	NA
BAP1	2	0	0	2	0	0.34 (0.21, 0.46)	4	0	0	4	0	0.19 (0.08, 0.49)
BTG1	2	0	0	2	0	0.31 (0.16, 0.46)	26	0	0	26	0	0.28 (0.06, 0.46)
BTG2	2	0	0	2	0	0.30 (0.25, 0.35)	35	2	0	33	0	0.35 (0.07, 0.93)
CASP8	2	0	0	2	0	0.46 (0.42, 0.51)	5	0	0	5	0	0.49 (0.19, 0.83)
CCNE1	2	1	0	1	0	0.53 (0.53, 0.53)	0	0	0	0	0	NA
CDK6	2	2	0	0	0	NA	0	0	0	0	0	NA
CDKN1B	2	0	0	2	0	0.23 (0.09, 0.37)	7	0	0	7	0	0.48 (0.20, 0.74)
CKS1B	2	2	0	0	0	NA	0	0	0	0	0	NA
DNMT3A	2	0	0	2	0	0.08 (0.03, 0.14)	2	0	0	2	0	0.21 (0.10, 0.32)
FLCN	2	0	0	2	0	0.32 (0.29, 0.35)	0	0	0	0	0	NA
FLT1	2	0	0	2	0	0.14 (0.04, 0.25)	7	0	0	7	0	0.46 (0.28, 0.62)
GNA13	2	0	0	2	0	0.32 (0.32, 0.33)	27	0	0	27	0	0.38 (0.10, 0.92)
GRIN2A	2	0	0	2	0	0.27 (0.05, 0.49)	12	0	0	12	0	0.44 (0.05, 0.70)
HIST1H1E	2	0	0	2	0	0.23 (0.20, 0.26)	43	0	0	43	0	0.33 (0.05, 0.78)
HIST1H2BJ	2	0	0	2	0	0.08 (0.07, 0.10)	2	0	0	2	0	0.23 (0.22, 0.25)
HSP90AA1	2	0	0	0	2	NA	12	0	0	12	0	0.46 (0.16, 0.54)
ID3	2	0	0	2	0	0.45 (0.41, 0.49)	5	0	0	5	0	0.41 (0.16, 0.72)
IGK	2	0	0	0	2	NA	0	0	0	0	0	NA
IKZF3	2	0	0	2	0	0.27 (0.26, 0.28)	8	2	0	8	0	0.40 (0.08, 0.52)
IRF8	2	0	0	2	0	0.35 (0.24, 0.46)	20	1	0	18	1	0.32 (0.08, 0.51)
JAK1	2	0	0	2	0	0.33 (0.30, 0.36)	10	0	0	10	0	0.46 (0.09, 0.55)
KLHL6	2	0	0	2	0	0.30 (0.26, 0.34)	18	0	0	18	0	0.33 (0.06, 0.56)
LPP	2	0	0	0	2	NA	0	0	0	0	0	NA
MDM2	2	2	0	0	0	NA	5	0	0	5	0	0.27 (0.11, 0.40)
MDM4	2	2	0	0	0	NA	1	0	0	1	0	0.42 (0.42, 0.42)
MLH1	2	0	0	2	0	0.43 (0.36, 0.50)	2	1	0	1	0	0.50 (0.50, 0.50)
MSH6	2	0	0	2	0	0.48 (0.42, 0.54)	10	0	0	10	0	0.48 (0.08, 0.52)
NCOR1	2	0	1	1	0	0.30 (0.30, 0.30)	16	0	0	16	0	0.49 (0.06, 0.74)
NF1	2	0	0	2	0	0.24 (0.19, 0.30)	12	0	0	12	0	0.45 (0.16, 0.54)
PAX5	2	0	0	2	0	0.08 (0.08, 0.08)	11	2	0	9	0	0.36 (0.11, 0.46)
PBRM1	2	0	0	2	0	0.30 (0.14, 0.47)	1	0	0	1	0	0.48 (0.48, 0.48)
PC	2	0	0	2	0	0.40 (0.33, 0.47)	6	1	0	5	1	0.49 (0.05, 0.53)
PCLO	2	0	0	2	0	0.34 (0.16, 0.52)	56	1	0	54	1	0.32 (0.06, 0.70)
PIK3R1	2	0	0	2	0	0.30 (0.12, 0.48)	4	0	0	4	0	0.24 (0.12, 0.39)
PTPN6	2	0	0	2	0	0.21 (0.14, 0.29)	9	2	0	7	0	0.48 (0.12, 0.62)
SDHA	2	0	0	2	0	0.11 (0.08, 0.14)	2	0	0	2	0	0.40 (0.32, 0.48)
SETD2	2	0	0	2	0	0.25 (0.25, 0.25)	9	0	0	9	0	0.46 (0.12, 0.55)
STAT3	2	0	0	2	0	0.17 (0.10, 0.24)	5	0	0	5	0	0.15 (0.10, 0.45)
TCL1A	2	0	0	2	0	0.32 (0.22, 0.42)	3	2	0	1	0	0.44 (0.44, 0.44)
VHL	2	0	0	1	1	0.54 (0.54, 0.54)	0	0	0	0	0	NA
ZRSR2	2	0	0	2	0	0.64 (0.51, 0.78)	1	0	0	1	0	0.93 (0.93, 0.93)
AKT1	1	1	0	0	0	NA	1	0	0	1	0	0.50 (0.50, 0.50)
ANKAR	1	0	0	0	1	NA	0	0	0	0	0	NA
ARHGAP24	1	0	0	0	1	NA	0	0	0	0	0	NA
ARHGAP26	1	0	0	1	0	0.26 (0.26, 0.26)	3	0	0	3	0	0.35 (0.30, 0.53)
ARHGAP27	1	0	0	0	1	NA	0	0	0	0	0	NA
AXL	1	0	0	1	0	0.36 (0.36, 0.36)	2	0	0	2	0	0.31 (0.11, 0.51)
BRD4	1	0	0	1	0	0.08 (0.08, 0.08)	5	0	0	5	0	0.47 (0.20, 0.79)
BRIP1	1	0	0	1	0	0.44 (0.44, 0.44)	7	0	0	7	0	0.49 (0.29, 0.60)
C1orf186	1	0	0	0	1	NA	0	0	0	0	0	NA
CCND1	1	0	0	0	1	NA	1	0	0	1	0	0.38 (0.38, 0.38)
CCND2	1	0	0	0	1	NA	0	0	0	0	0	NA
CDH1	1	0	0	1	0	0.51 (0.51, 0.51)	4	0	0	4	0	0.43 (0.34, 0.51)
CDK12	1	0	0	0	1	NA	6	0	0	6	0	0.47 (0.20, 0.53)
CDKN2C	1	0	1	0	0	NA	1	0	0	1	0	0.33 (0.33, 0.33)
CIRBP	1	0	0	0	1	NA	0	0	0	0	0	NA
CTNNB1	1	0	0	1	0	0.12 (0.12, 0.12)	2	0	0	2	0	0.28 (0.22, 0.34)
CUX1	1	0	0	1	0	0.16 (0.16, 0.16)	17	0	0	17	0	0.48 (0.30, 0.97)
DEDD2	1	0	0	0	1	NA	0	0	0	0	0	NA
DSCAML1	1	0	0	0	1	NA	0	0	0	0	0	NA
EGFR	1	0	0	1	0	0.35 (0.35, 0.35)	10	0	0	10	0	0.49 (0.09, 0.73)
ERBB2	1	1	0	0	0	NA	9	0	0	9	0	0.51 (0.42, 0.54)
ERBB3	1	1	0	0	0	NA	6	0	0	6	0	0.48 (0.28, 0.52)
FBXO11	1	0	0	1	0	0.19 (0.19, 0.19)	13	0	0	13	0	0.27 (0.08, 0.55)
FBXO31	1	0	1	0	0	NA	1	0	0	1	0	0.66 (0.66, 0.66)
FGFR3	1	0	0	1	0	0.55 (0.55, 0.55)	5	0	0	5	0	0.52 (0.21, 0.55)
FLT3	1	0	0	1	0	0.02 (0.02, 0.02)	6	0	0	6	0	0.45 (0.10, 0.51)
FZD8	1	0	0	0	1	NA	0	0	0	0	0	NA
HGF	1	1	0	0	0	NA	5	0	0	5	0	0.17 (0.07, 0.58)
HIST1H1C	1	0	0	1	0	0.13 (0.13, 0.13)	27	0	0	27	0	0.29 (0.06, 0.91)
HIST1H1D	1	0	0	1	0	0.11 (0.11, 0.11)	9	0	0	9	0	0.33 (0.15, 0.89)
HIST1H2AM	1	0	0	1	0	0.11 (0.11, 0.11)	9	0	0	9	0	0.31 (0.11, 0.54)
HSP90AB1	1	0	0	0	1	NA	0	0	0	0	0	NA
IDH2	1	0	0	1	0	0.10 (0.10, 0.10)	1	0	0	1	0	0.38 (0.38, 0.38)
IGF2	1	1	0	0	0	NA	0	0	0	0	0	NA
IL4R	1	0	0	0	1	NA	0	0	0	0	0	NA
KDM4C	1	1	0	0	0	NA	8	1	0	8	0	0.48 (0.15, 0.53)
KDM5C	1	0	0	1	0	0.28 (0.28, 0.28)	4	1	0	3	0	0.39 (0.25, 0.52)
KDM6A	1	0	0	1	0	0.05 (0.05, 0.05)	6	0	0	6	0	0.21 (0.07, 0.99)
LOC115110	1	0	0	0	1	NA	0	0	0	0	0	NA
MAP3K14	1	0	0	1	0	0.51 (0.51, 0.51)	11	0	0	11	0	0.48 (0.05, 0.56)
2017-03-01	1	0	0	0	1	NA	0	0	0	0	0	NA
MED12	1	0	0	1	0	0.16 (0.16, 0.16)	25	0	0	25	0	0.49 (0.09, 1.00)
MLL3	1	0	0	1	0	0.02 (0.02, 0.02)	28	0	0	28	0	0.46 (0.05, 0.76)
MS4A5	1	0	0	0	1	NA	0	0	0	0	0	NA
MTOR	1	0	0	1	0	0.50 (0.50, 0.50)	10	0	0	10	0	0.43 (0.14, 0.60)
MUTYH	1	0	0	1	0	0.55 (0.55, 0.55)	5	0	0	5	0	0.50 (0.35, 0.61)
MYST3	1	1	0	0	0	NA	13	0	0	13	0	0.50 (0.14, 0.84)
NBPF1	1	0	0	0	1	NA	0	0	0	0	0	NA
NCOR2	1	0	0	1	0	0.09 (0.09, 0.09)	12	0	0	12	0	0.45 (0.07, 0.57)
NRAS	1	0	0	1	0	0.30 (0.30, 0.30)	2	0	0	2	0	0.38 (0.35, 0.42)
OSBPL10	1	0	0	0	1	NA	0	0	0	0	0	NA
PARP1	1	0	0	1	0	0.27 (0.27, 0.27)	5	0	0	5	0	0.48 (0.24, 0.50)
PARP4	1	0	0	1	0	0.53 (0.53, 0.53)	13	0	0	13	0	0.46 (0.05, 0.79)
PASK	1	0	0	1	0	0.33 (0.33, 0.33)	6	0	0	6	0	0.46 (0.23, 0.72)
PDCD11	1	0	0	1	0	0.49 (0.49, 0.49)	13	0	0	13	0	0.50 (0.31, 0.78)
PDGFRA	1	0	0	1	0	0.54 (0.54, 0.54)	4	0	0	4	0	0.32 (0.11, 0.46)
PIK3C2G	1	0	0	1	0	0.59 (0.59, 0.59)	19	1	0	18	0	0.44 (0.06, 0.63)
PIK3CA	1	0	0	1	0	0.27 (0.27, 0.27)	5	0	0	5	0	0.40 (0.11, 0.49)
PPP2R1A	1	0	0	1	0	0.49 (0.49, 0.49)	5	0	0	5	0	0.49 (0.47, 0.50)
PRKDC	1	0	0	1	0	0.02 (0.02, 0.02)	26	0	0	25	1	0.47 (0.07, 0.59)
PUS10	1	0	0	0	1	NA	1	0	0	0	1	NA
RAD50	1	0	0	1	0	0.44 (0.44, 0.44)	5	0	0	5	0	0.45 (0.31, 0.51)
RCC1	1	0	0	0	1	NA	0	0	0	0	0	NA
RELN	1	0	0	1	0	0.52 (0.52, 0.52)	20	1	0	20	0	0.47 (0.09, 0.60)
RUNX1	1	0	0	0	1	NA	1	1	0	0	0	NA
SEC22B	1	0	0	0	1	NA	0	0	0	0	0	NA
SF3B1	1	0	0	1	0	0.34 (0.34, 0.34)	4	0	0	4	0	0.36 (0.13, 0.55)
SLAMF1	1	0	0	0	1	NA	0	0	0	0	0	NA
SLC37A3	1	0	0	0	1	NA	0	0	0	0	0	NA
SLX4	1	0	0	0	1	NA	0	0	0	0	0	NA
SMC4	1	0	0	0	1	NA	0	0	0	0	0	NA
STAT6	1	0	0	1	0	0.22 (0.22, 0.22)	19	1	0	18	0	0.28 (0.08, 0.55)
TBX3	1	0	0	1	0	0.49 (0.49, 0.49)	7	0	0	7	0	0.19 (0.08, 0.35)
TFRC	1	0	0	0	1	NA	0	0	0	0	0	NA
TRAF3	1	0	0	0	1	NA	8	1	0	7	0	0.44 (0.11, 0.54)
TRG	1	0	0	0	1	NA	0	0	0	0	0	NA
TRRAP	1	0	0	1	0	0.85 (0.85, 0.85)	10	0	0	10	0	0.33 (0.06, 0.65)
TSC2	1	0	0	1	0	0.47 (0.47, 0.47)	19	0	0	19	0	0.47 (0.09, 0.67)
TYK2	1	0	0	1	0	0.72 (0.72, 0.72)	8	0	0	8	0	0.49 (0.16, 0.57)
WDR90	1	0	0	1	0	0.50 (0.50, 0.50)	7	0	0	7	0	0.50 (0.32, 0.86)
WNT10B	1	0	0	0	1	NA	0	0	0	0	0	NA
ABL1	0	0	0	0	0	NA	7	0	0	7	0	0.48 (0.10, 0.64)
ACTB	0	0	0	0	0	NA	34	2	0	32	0	0.28 (0.06, 0.57)
AKT2	0	0	0	0	0	NA	3	0	0	3	0	0.48 (0.10, 0.53)
AKT3	0	0	0	0	0	NA	2	0	0	2	0	0.32 (0.16, 0.49)
ALK	0	0	0	0	0	NA	14	0	0	14	0	0.46 (0.09, 0.63)
ALOX12B	0	0	0	0	0	NA	3	0	0	3	0	0.51 (0.39, 0.94)
APCDD1	0	0	0	0	0	NA	4	0	0	4	0	0.57 (0.13, 0.77)
APH1A	0	0	0	0	0	NA	1	1	0	0	0	NA
AR	0	0	0	0	0	NA	11	0	0	11	0	0.46 (0.16, 0.99)
ARAF	0	0	0	0	0	NA	1	0	0	1	0	0.07 (0.07, 0.07)
ARFRP1	0	0	0	0	0	NA	1	0	0	1	0	0.57 (0.57, 0.57)
ASMTL	0	0	0	0	0	NA	1	0	0	1	0	0.43 (0.43, 0.43)
ATR	0	0	0	0	0	NA	6	0	0	6	0	0.49 (0.06, 0.61)
ATRX	0	0	0	0	0	NA	9	0	0	9	0	0.22 (0.06, 0.43)
AURKB	0	0	0	0	0	NA	4	0	1	3	0	0.48 (0.47, 0.77)
BACH1	0	0	0	0	0	NA	3	1	0	2	0	0.46 (0.43, 0.50)
BARD1	0	0	0	0	0	NA	24	0	0	24	0	0.30 (0.16, 0.75)
BCL11B	0	0	0	0	0	NA	18	0	0	18	0	0.12 (0.05, 0.56)
BCORL1	0	0	0	0	0	NA	8	0	0	8	0	0.63 (0.07, 1.00)
BLM	0	0	0	0	0	NA	10	0	0	10	0	0.47 (0.19, 0.52)
BRCA1	0	0	0	0	0	NA	5	0	0	5	0	0.48 (0.09, 0.51)
BTK	0	0	0	0	0	NA	6	0	0	6	0	0.48 (0.20, 0.88)
BTLA	0	0	0	0	0	NA	1	1	0	0	0	NA
C11orf30	0	0	0	0	0	NA	3	0	0	3	0	0.50 (0.08, 0.52)
C17orf39	0	0	0	0	0	NA	1	0	0	1	0	0.43 (0.43, 0.43)
C9orf46	0	0	0	0	0	NA	1	0	0	0	1	NA
CAD	0	0	0	0	0	NA	4	0	0	4	0	0.33 (0.06, 0.63)
CBFB	0	0	0	0	0	NA	3	0	0	3	0	0.14 (0.12, 0.56)
CBL	0	0	0	0	0	NA	10	2	0	8	0	0.39 (0.18, 0.54)
CCT6B	0	0	0	0	0	NA	2	0	0	2	0	0.35 (0.25, 0.46)
CD22	0	0	0	0	0	NA	5	0	0	5	0	0.42 (0.15, 0.51)
CD79A	0	0	0	0	0	NA	9	1	0	8	0	0.38 (0.06, 0.57)
CDC73	0	0	0	0	0	NA	4	1	0	3	0	0.13 (0.05, 0.19)
CDK4	0	0	0	0	0	NA	3	0	0	3	0	0.12 (0.05, 0.21)
CDK8	0	0	0	0	0	NA	1	0	0	1	0	0.15 (0.15, 0.15)
CEBPA	0	0	0	0	0	NA	17	0	0	17	0	0.29 (0.06, 0.55)
CHD2	0	0	0	0	0	NA	8	0	0	8	0	0.46 (0.07, 0.58)
CHEK1	0	0	0	0	0	NA	1	1	0	0	0	NA
CHEK2	0	0	0	0	0	NA	7	0	0	7	0	0.49 (0.42, 0.54)
CHUK	0	0	0	0	0	NA	2	0	0	2	0	0.41 (0.33, 0.49)
CLEC2D	0	0	0	0	0	NA	1	0	0	0	1	NA
CPNE7	0	0	0	0	0	NA	1	0	0	0	1	NA
CPS1	0	0	0	0	0	NA	10	0	0	10	0	0.49 (0.33, 0.57)
CRBN	0	0	0	0	0	NA	3	1	0	2	0	0.29 (0.12, 0.47)
CRKL	0	0	0	0	0	NA	2	0	0	2	0	0.37 (0.35, 0.39)
CRLF2	0	0	0	0	0	NA	1	0	0	1	0	0.49 (0.49, 0.49)
CSF1R	0	0	0	0	0	NA	6	0	0	6	0	0.48 (0.31, 0.51)
CSF3R	0	0	0	0	0	NA	3	0	0	3	0	0.50 (0.47, 0.51)
CTCF	0	0	0	0	0	NA	2	0	0	2	0	0.26 (0.16, 0.37)
CTNNA1	0	0	0	0	0	NA	3	0	0	3	0	0.20 (0.14, 0.46)
CUL4A	0	0	0	0	0	NA	4	0	0	4	0	0.42 (0.32, 0.66)
CUL4B	0	0	0	0	0	NA	4	0	0	4	0	0.76 (0.23, 0.99)
CYP17A1	0	0	0	0	0	NA	1	0	0	1	0	0.53 (0.53, 0.53)
DAXX	0	0	0	0	0	NA	3	0	0	3	0	0.47 (0.41, 0.49)
DDR2	0	0	0	0	0	NA	5	1	0	4	0	0.38 (0.13, 0.62)
DIS3	0	0	0	0	0	NA	8	1	0	7	0	0.47 (0.33, 0.52)
DKC1	0	0	0	0	0	NA	6	0	0	6	0	0.36 (0.17, 0.48)
DNM2	0	0	0	0	0	NA	7	0	0	7	0	0.49 (0.41, 0.81)
DOT1L	0	0	0	0	0	NA	7	0	0	7	0	0.51 (0.06, 0.58)
DTX1	0	0	0	0	0	NA	22	0	0	22	0	0.32 (0.05, 0.82)
DUSP2	0	0	0	0	0	NA	31	1	0	31	0	0.33 (0.12, 0.56)
DUSP9	0	0	0	0	0	NA	3	0	0	3	0	0.24 (0.14, 0.53)
EBF1	0	0	0	0	0	NA	15	0	0	15	0	0.34 (0.06, 0.58)
ECT2L	0	0	0	0	0	NA	5	0	1	4	0	0.42 (0.20, 0.57)
EED	0	0	0	0	0	NA	4	0	0	4	0	0.47 (0.08, 0.57)
ELP2	0	0	0	0	0	NA	5	3	0	2	0	0.22 (0.08, 0.37)
EPHA3	0	0	0	0	0	NA	4	0	0	4	0	0.33 (0.16, 0.52)
EPHA5	0	0	0	0	0	NA	7	0	0	7	0	0.21 (0.06, 0.45)
EPHA7	0	0	0	0	0	NA	11	0	0	11	0	0.33 (0.06, 0.54)
EPHB1	0	0	0	0	0	NA	10	0	0	10	0	0.38 (0.12, 0.52)
ERBB4	0	0	0	0	0	NA	8	0	0	8	0	0.32 (0.10, 0.56)
ERG	0	0	0	0	0	NA	5	1	0	4	0	0.30 (0.17, 0.47)
ESR1	0	0	0	0	0	NA	9	0	0	9	0	0.45 (0.27, 0.51)
EXOSC6	0	0	0	0	0	NA	12	0	0	12	0	0.50 (0.35, 0.79)
FAF1	0	0	0	0	0	NA	1	0	0	1	0	0.05 (0.05, 0.05)
FAM123B	0	0	0	0	0	NA	8	0	0	8	0	0.97 (0.37, 1.00)
FAM46C	0	0	0	0	0	NA	2	0	0	2	0	0.36 (0.26, 0.47)
FANCA	0	0	0	0	0	NA	15	0	0	14	1	0.48 (0.22, 0.83)
FANCC	0	0	0	0	0	NA	5	1	0	4	0	0.49 (0.47, 0.52)
FANCD2	0	0	0	0	0	NA	5	0	0	5	0	0.45 (0.24, 0.54)
FANCE	0	0	0	0	0	NA	5	0	0	5	0	0.45 (0.09, 0.61)
FANCF	0	0	0	0	0	NA	1	0	0	1	0	0.51 (0.51, 0.51)
FANCG	0	0	0	0	0	NA	3	1	0	2	0	0.50 (0.28, 0.73)
FANCI	0	0	0	0	0	NA	11	0	0	11	0	0.48 (0.19, 0.61)
FANCL	0	0	0	0	0	NA	7	3	0	4	0	0.38 (0.25, 0.48)
FANCM	0	0	0	0	0	NA	10	0	0	10	0	0.46 (0.33, 0.56)
FAT3	0	0	0	0	0	NA	38	0	0	38	0	0.46 (0.07, 0.60)
FGF10	0	0	0	0	0	NA	1	0	0	1	0	0.50 (0.50, 0.50)
FGF12	0	0	0	0	0	NA	1	0	0	1	0	1.00 (1.00, 1.00)
FGF19	0	0	0	0	0	NA	2	0	0	2	0	0.38 (0.26, 0.49)
FGF23	0	0	0	0	0	NA	1	0	0	1	0	0.52 (0.52, 0.52)
FGF3	0	0	0	0	0	NA	1	0	0	1	0	0.20 (0.20, 0.20)
FGF6	0	0	0	0	0	NA	3	0	0	3	0	0.42 (0.13, 0.48)
FGF7	0	0	0	0	0	NA	1	0	0	1	0	0.31 (0.31, 0.31)
FGFR1	0	0	0	0	0	NA	3	0	0	3	0	0.47 (0.12, 0.50)
FGFR2	0	0	0	0	0	NA	5	0	0	5	0	0.48 (0.14, 0.70)
FGFR4	0	0	0	0	0	NA	6	0	0	6	0	0.50 (0.09, 0.54)
FHIT	0	0	0	0	0	NA	1	0	0	1	0	0.12 (0.12, 0.12)
FLT4	0	0	0	0	0	NA	7	0	0	7	0	0.46 (0.10, 0.53)
FLYWCH1	0	0	0	0	0	NA	16	0	0	16	0	0.50 (0.45, 0.59)
FOXL2	0	0	0	0	0	NA	4	0	0	4	0	0.44 (0.22, 0.52)
FOXO3	0	0	0	0	0	NA	3	0	0	3	0	0.18 (0.06, 0.51)
FOXP1	0	0	0	0	0	NA	3	0	1	2	0	0.28 (0.28, 0.28)
FRS2	0	0	0	0	0	NA	4	1	0	3	0	0.39 (0.23, 0.44)
GADD45B	0	0	0	0	0	NA	2	0	0	2	0	0.34 (0.33, 0.35)
GATA1	0	0	0	0	0	NA	5	0	0	5	0	0.51 (0.44, 0.99)
GATA2	0	0	0	0	0	NA	7	0	0	7	0	0.50 (0.34, 0.72)
GATA3	0	0	0	0	0	NA	1	0	0	1	0	0.48 (0.48, 0.48)
GNA11	0	0	0	0	0	NA	2	0	0	2	1	0.20 (0.06, 0.33)
GNAQ	0	0	0	0	0	NA	1	0	0	1	0	0.32 (0.32, 0.32)
GNAS	0	0	0	0	0	NA	15	0	0	15	0	0.38 (0.11, 0.55)
GPR124	0	0	0	0	0	NA	18	0	0	18	0	0.50 (0.32, 1.00)
GSK3B	0	0	0	0	0	NA	1	0	0	1	0	0.36 (0.36, 0.36)
GTSE1	0	0	0	0	0	NA	7	0	0	7	0	0.47 (0.41, 0.61)
HDAC1	0	0	0	0	0	NA	1	0	0	1	0	0.32 (0.32, 0.32)
HDAC4	0	0	0	0	0	NA	5	0	0	5	0	0.23 (0.10, 0.60)
HDAC7	0	0	0	0	0	NA	18	2	0	17	0	0.50 (0.16, 0.89)
HIST1H2AC	0	0	0	0	0	NA	8	0	0	8	0	0.31 (0.06, 0.54)
HIST1H2AG	0	0	0	0	0	NA	8	0	0	8	0	0.40 (0.11, 0.67)
HIST1H2AL	0	0	0	0	0	NA	6	0	0	6	0	0.32 (0.06, 0.48)
HIST1H2BC	0	0	0	0	0	NA	6	0	0	6	0	0.24 (0.07, 0.54)
HIST1H2BK	0	0	0	0	0	NA	12	0	0	12	0	0.26 (0.07, 0.46)
HIST1H2BO	0	0	0	0	0	NA	3	0	0	3	0	0.13 (0.08, 0.41)
HIST1H3B	0	0	0	0	0	NA	4	0	0	4	0	0.34 (0.14, 0.44)
HLA_A	0	0	0	0	0	NA	21	0	0	21	0	0.32 (0.07, 1.00)
HNF1A	0	0	0	0	0	NA	3	0	0	3	0	0.48 (0.43, 0.51)
HRAS	0	0	0	0	0	NA	2	0	0	2	0	0.48 (0.48, 0.49)
ICK	0	0	0	0	0	NA	4	0	0	4	0	0.44 (0.31, 0.50)
IDH1	0	0	0	0	0	NA	1	0	0	1	0	0.61 (0.61, 0.61)
IGF1	0	0	0	0	0	NA	1	0	0	1	0	0.45 (0.45, 0.45)
IGF1R	0	0	0	0	0	NA	8	0	0	8	0	0.46 (0.10, 0.65)
IKBKE	0	0	0	0	0	NA	8	0	1	7	0	0.47 (0.34, 0.63)
IKZF2	0	0	0	0	0	NA	2	0	0	2	0	0.49 (0.48, 0.50)
IL7R	0	0	0	0	0	NA	1	0	0	1	0	0.49 (0.49, 0.49)
INHBA	0	0	0	0	0	NA	4	1	0	3	0	0.35 (0.20, 0.53)
INPP4B	0	0	0	0	0	NA	4	0	0	4	0	0.48 (0.13, 1.00)
INPP5D	0	0	0	0	0	NA	10	0	0	10	0	0.39 (0.11, 0.56)
INSRR	0	0	0	0	0	NA	2	0	0	2	0	0.48 (0.46, 0.50)
IRF1	0	0	0	0	0	NA	11	1	0	10	0	0.26 (0.07, 0.63)
IRF4	0	0	0	0	0	NA	13	1	0	13	0	0.44 (0.13, 0.76)
IRS2	0	0	0	0	0	NA	19	0	0	19	0	0.28 (0.08, 0.55)
JAK3	0	0	0	0	0	NA	6	0	0	6	0	0.48 (0.11, 0.53)
JARID2	0	0	0	0	0	NA	9	0	0	9	0	0.47 (0.16, 0.82)
JUN	0	0	0	0	0	NA	2	0	0	2	0	0.23 (0.11, 0.36)
KDM2B	0	0	0	0	0	NA	7	0	0	7	0	0.39 (0.08, 0.54)
KDM5A	0	0	0	0	0	NA	10	0	0	10	0	0.46 (0.05, 0.51)
KDR	0	0	0	0	0	NA	2	0	0	2	0	0.32 (0.27, 0.38)
KEAP1	0	0	0	0	0	NA	5	0	0	5	0	0.46 (0.33, 0.54)
KIT	0	0	0	0	0	NA	5	0	0	5	0	0.37 (0.34, 0.54)
KMT2C	0	0	0	0	0	NA	1	0	0	0	1	NA
LEF1	0	0	0	0	0	NA	4	0	0	4	0	0.48 (0.14, 0.59)
LMO1	0	0	0	0	0	NA	3	0	0	3	0	0.49 (0.05, 0.51)
LRRK2	0	0	0	0	0	NA	8	1	0	7	0	0.48 (0.06, 0.57)
MAGED1	0	0	0	0	0	NA	1	0	0	1	0	0.31 (0.31, 0.31)
MALT1	0	0	0	0	0	NA	6	4	0	2	0	0.40 (0.31, 0.49)
MAP2K2	0	0	0	0	0	NA	2	0	0	2	0	0.26 (0.09, 0.43)
MAP3K1	0	0	0	0	0	NA	18	0	0	18	0	0.46 (0.20, 0.55)
MAP3K13	0	0	0	0	0	NA	2	0	0	2	0	0.49 (0.47, 0.51)
MAP3K6	0	0	0	0	0	NA	16	0	0	16	0	0.47 (0.36, 0.55)
MAP3K7	0	0	0	0	0	NA	2	0	0	2	0	0.45 (0.34, 0.57)
MAPK1	0	0	0	0	0	NA	3	0	0	3	0	0.33 (0.10, 0.54)
MEF2C	0	0	0	0	0	NA	5	0	0	5	0	0.34 (0.09, 0.44)
MET	0	0	0	0	0	NA	9	0	0	9	0	0.46 (0.13, 0.73)
MIB1	0	0	0	0	0	NA	4	1	0	3	0	0.48 (0.47, 0.50)
MITF	0	0	0	0	0	NA	10	0	0	10	0	0.34 (0.07, 0.49)
MKI67	0	0	0	0	0	NA	15	0	0	15	0	0.50 (0.19, 0.75)
MPL	0	0	0	0	0	NA	5	0	0	5	0	0.49 (0.24, 0.53)
MRE11A	0	0	0	0	0	NA	4	0	0	4	0	0.42 (0.26, 0.49)
MSH2	0	0	0	0	0	NA	6	0	0	6	0	0.43 (0.10, 0.68)
MSH3	0	0	0	0	0	NA	14	0	0	14	0	0.40 (0.23, 0.80)
MYCL1	0	0	0	0	0	NA	7	0	0	7	0	0.47 (0.15, 0.53)
MYCN	0	0	0	0	0	NA	3	0	0	3	0	0.45 (0.42, 0.51)
MYO18A	0	0	0	0	0	NA	15	0	0	15	0	0.49 (0.06, 0.62)
NBN	0	0	0	0	0	NA	4	1	0	3	0	0.46 (0.39, 0.46)
NCSTN	0	0	0	0	0	NA	5	2	0	3	0	0.40 (0.13, 0.52)
NF2	0	0	0	0	0	NA	3	0	0	3	0	0.49 (0.47, 0.57)
NFE2L2	0	0	0	0	0	NA	1	0	0	1	0	0.49 (0.49, 0.49)
NFKBIA	0	0	0	0	0	NA	9	0	0	9	0	0.30 (0.05, 0.49)
NKX2_1	0	0	0	0	0	NA	2	0	0	2	0	0.48 (0.43, 0.53)
NOD1	0	0	0	0	0	NA	5	0	0	5	0	0.48 (0.33, 0.50)
NOTCH3	0	0	0	0	0	NA	16	0	0	16	0	0.44 (0.08, 0.55)
NSD1	0	0	0	0	0	NA	14	0	0	14	0	0.47 (0.25, 0.70)
NT5C2	0	0	0	0	0	NA	2	0	0	2	0	0.33 (0.14, 0.52)
NTRK1	0	0	0	0	0	NA	8	0	0	8	0	0.48 (0.04, 0.71)
NTRK2	0	0	0	0	0	NA	2	0	0	2	0	0.50 (0.50, 0.51)
NTRK3	0	0	0	0	0	NA	12	0	0	12	0	0.48 (0.06, 0.60)
NUP93	0	0	0	0	0	NA	3	1	0	2	0	0.50 (0.50, 0.51)
NUP98	0	0	0	0	0	NA	6	0	0	6	0	0.49 (0.31, 0.59)
P2RY8	0	0	0	0	0	NA	6	0	0	6	0	0.59 (0.15, 0.75)
PAG1	0	0	0	0	0	NA	2	1	0	1	0	0.43 (0.43, 0.43)
PAK3	0	0	0	0	0	NA	4	0	0	4	0	0.59 (0.05, 1.00)
PAK7	0	0	0	0	0	NA	1	1	0	0	0	NA
PALB2	0	0	0	0	0	NA	6	0	0	6	0	0.48 (0.16, 0.57)
PARP2	0	0	0	0	0	NA	5	0	0	5	0	0.50 (0.48, 0.51)
PARP3	0	0	0	0	0	NA	2	0	0	2	0	0.54 (0.52, 0.56)
PCBP1	0	0	0	0	0	NA	4	0	0	4	0	0.28 (0.15, 0.38)
PDCD1	0	0	0	0	0	NA	3	0	0	3	0	0.48 (0.46, 0.50)
PDGFRB	0	0	0	0	0	NA	11	0	0	11	0	0.51 (0.30, 0.56)
PIK3C3	0	0	0	0	0	NA	7	4	0	3	0	0.47 (0.46, 0.47)
PIK3CG	0	0	0	0	0	NA	6	0	0	6	0	0.50 (0.46, 0.60)
PIK3R2	0	0	0	0	0	NA	5	0	0	5	0	0.49 (0.26, 0.59)
PLCG2	0	0	0	0	0	NA	6	0	0	6	0	0.15 (0.06, 0.51)
PMS2	0	0	0	0	0	NA	14	0	0	14	0	0.38 (0.08, 0.55)
PNRC1	0	0	0	0	0	NA	3	0	0	3	0	0.55 (0.52, 0.56)
POT1	0	0	0	0	0	NA	3	0	0	3	0	0.16 (0.15, 0.30)
PTCH1	0	0	0	0	0	NA	13	1	0	13	0	0.46 (0.10, 0.79)
PTPN11	0	0	0	0	0	NA	1	0	0	1	0	0.49 (0.49, 0.49)
PTPN2	0	0	0	0	0	NA	2	1	0	1	0	0.53 (0.53, 0.53)
PTPRO	0	0	0	0	0	NA	4	0	0	4	0	0.52 (0.51, 0.58)
RAD21	0	0	0	0	0	NA	2	1	0	1	0	0.51 (0.51, 0.51)
RAD51	0	0	0	0	0	NA	3	0	0	3	0	0.29 (0.14, 0.50)
RAD51L3	0	0	0	0	0	NA	3	0	0	3	0	0.52 (0.47, 0.54)
RAD52	0	0	0	0	0	NA	5	0	0	5	0	0.48 (0.19, 0.53)
RAD54L	0	0	0	0	0	NA	4	0	0	4	0	0.46 (0.12, 0.55)
RAF1	0	0	0	0	0	NA	2	0	0	2	0	0.30 (0.09, 0.51)
RARA	0	0	0	0	0	NA	4	0	0	4	0	0.28 (0.17, 0.76)
RASGEF1A	0	0	0	0	0	NA	2	0	0	2	0	0.17 (0.09, 0.26)
RICTOR	0	0	0	0	0	NA	5	0	0	5	0	0.36 (0.09, 0.56)
RNF43	0	0	0	0	0	NA	4	0	0	4	0	0.47 (0.30, 0.59)
ROS1	0	0	0	0	0	NA	16	0	0	16	0	0.48 (0.14, 0.67)
RPA1	0	0	0	0	0	NA	7	0	0	7	0	0.45 (0.07, 0.48)
RPL11	0	0	0	0	0	NA	1	0	0	1	0	0.31 (0.31, 0.31)
RPL13	0	0	0	0	0	NA	3	0	0	3	0	0.46 (0.38, 0.51)
RPL15	0	0	0	0	0	NA	1	0	0	1	0	0.20 (0.20, 0.20)
RPL35A	0	0	0	0	0	NA	1	1	0	0	0	NA
RPS14	0	0	0	0	0	NA	1	0	0	1	0	0.25 (0.25, 0.25)
RPS19	0	0	0	0	0	NA	1	1	0	0	0	NA
RPTOR	0	0	0	0	0	NA	5	0	0	5	0	0.48 (0.12, 0.56)
RUNX1T1	0	0	0	0	0	NA	7	1	0	6	0	0.32 (0.13, 0.49)
S1PR2	0	0	0	0	0	NA	6	0	0	6	0	0.24 (0.11, 0.44)
SBDS	0	0	0	0	0	NA	1	1	0	0	0	NA
SDHB	0	0	0	0	0	NA	2	0	0	2	0	0.60 (0.39, 0.81)
SDHC	0	0	0	0	0	NA	1	1	0	0	0	NA
SDHD	0	0	0	0	0	NA	4	2	0	2	0	0.42 (0.36, 0.49)
SETBP1	0	0	0	0	0	NA	11	4	0	7	0	0.51 (0.29, 0.67)
SH2B3	0	0	0	0	0	NA	4	0	0	4	0	0.41 (0.16, 0.53)
SMAD2	0	0	0	0	0	NA	6	6	0	0	0	NA
SMAD4	0	0	0	0	0	NA	9	7	0	2	0	0.52 (0.52, 0.52)
SMARCA1	0	0	0	0	0	NA	5	0	0	5	0	0.25 (0.11, 0.32)
SMARCB1	0	0	0	0	0	NA	2	0	0	2	0	0.14 (0.08, 0.21)
SMARCD1	0	0	0	0	0	NA	1	1	0	0	0	NA
SMC1A	0	0	0	0	0	NA	4	1	0	4	0	0.45 (0.09, 0.65)
SMC3	0	0	0	0	0	NA	5	0	0	5	0	0.29 (0.11, 0.55)
SMO	0	0	0	0	0	NA	14	0	0	14	0	0.42 (0.24, 0.55)
SOCS2	0	0	0	0	0	NA	1	0	0	1	0	0.14 (0.14, 0.14)
SOCS3	0	0	0	0	0	NA	3	0	0	3	0	0.43 (0.12, 0.49)
SOX10	0	0	0	0	0	NA	2	0	0	2	0	0.46 (0.40, 0.53)
SOX2	0	0	0	0	0	NA	2	0	0	2	0	0.50 (0.49, 0.51)
SPOP	0	0	0	0	0	NA	3	0	0	3	0	0.28 (0.23, 0.35)
STAG2	0	0	0	0	0	NA	4	0	0	4	0	0.50 (0.12, 1.00)
STAT4	0	0	0	0	0	NA	4	0	0	4	0	0.42 (0.16, 0.47)
STAT5A	0	0	0	0	0	NA	1	0	0	1	0	0.53 (0.53, 0.53)
STAT5B	0	0	0	0	0	NA	3	0	0	3	0	0.14 (0.13, 0.51)
STK11	0	0	0	0	0	NA	5	1	0	4	0	0.40 (0.13, 0.53)
SUFU	0	0	0	0	0	NA	2	0	0	2	0	0.46 (0.40, 0.53)
SUZ12	0	0	0	0	0	NA	2	0	0	2	0	0.38 (0.22, 0.55)
SYK	0	0	0	0	0	NA	7	0	0	7	0	0.50 (0.11, 0.62)
TCF3	0	0	0	0	0	NA	11	0	1	10	0	0.51 (0.37, 0.80)
TGFBR2	0	0	0	0	0	NA	13	1	0	12	0	0.49 (0.11, 0.53)
TIPARP	0	0	0	0	0	NA	6	0	0	6	0	0.36 (0.18, 0.52)
TLL2	0	0	0	0	0	NA	6	0	0	6	0	0.47 (0.16, 0.51)
TMSL3	0	0	0	0	0	NA	1	0	0	1	0	0.48 (0.48, 0.48)
TNFRSF11A	0	0	0	0	0	NA	13	5	0	8	0	0.48 (0.21, 0.57)
TNFRSF17	0	0	0	0	0	NA	1	1	0	0	0	NA
TOP1	0	0	0	0	0	NA	4	0	0	4	0	0.32 (0.12, 0.85)
TRAF2	0	0	0	0	0	NA	11	1	0	10	0	0.49 (0.15, 1.00)
TRAF5	0	0	0	0	0	NA	2	0	0	2	0	0.50 (0.49, 0.51)
TSC1	0	0	0	0	0	NA	10	0	0	10	0	0.48 (0.29, 0.51)
TSHR	0	0	0	0	0	NA	5	0	0	5	0	0.45 (0.08, 0.60)
TUSC3	0	0	0	0	0	NA	3	0	0	3	0	0.50 (0.46, 0.53)
U2AF1	0	0	0	0	0	NA	4	2	0	2	0	0.22 (0.10, 0.33)
U2AF2	0	0	0	0	0	NA	1	1	0	0	0	NA
WISP3	0	0	0	0	0	NA	3	0	0	3	0	0.26 (0.25, 0.48)
WT1	0	0	0	0	0	NA	5	0	0	5	0	0.55 (0.21, 0.75)
XBP1	0	0	0	0	0	NA	8	0	0	8	0	0.20 (0.06, 0.51)
XRCC3	0	0	0	0	0	NA	1	0	0	1	0	0.38 (0.38, 0.38)
YY1AP1	0	0	0	0	0	NA	7	1	0	6	0	0.35 (0.18, 0.53)
ZNF217	0	0	0	0	0	NA	12	0	0	12	0	0.46 (0.10, 0.56)
ZNF24	0	0	0	0	0	NA	3	2	0	1	0	0.21 (0.21, 0.21)
ZNF703	0	0	0	0	0	NA	9	0	0	9	0	0.30 (0.23, 0.53)

## Sheet: all_GA_summary
notes:
n (%), median (range)
Source gives the respective alteration type (amplification, deletion, SNV, translocation)
Source_signif gives the significance of the respective source (known, unknown)
var	source_signif	source	all	de novo	rel/ref	transformed	p_value 1
counts			198	114	58	26
total_patients	known	amplif	36 (18.2)	20 (17.5)	10 (17.2)	6 (23.1)	1
total_patients	known	delete	57 (28.8)	28 (24.6)	20 (34.5)	9 (34.6)	0.233407
total_patients	known	snv	191 (96.5)	108 (94.7)	57 (98.3)	26 (100.0)	0.425538
total_patients	known	transloc	112 (56.6)	51 (44.7)	41 (70.7)	20 (76.9)	0.00218102
snv_per_patient	known	snv	4 (0, 9)	4 (0, 9)	4 (0, 9)	4.5 (1, 9)	0.640153
snv_per_patient	unknown	snv	15.5 (3, 45)	16 (3, 45)	15.5 (4, 28)	13.5 (6, 23)	0.894207
total_ga	known	all	6 (0, 13)	5 (0, 13)	6 (0, 13)	7 (1, 11)	0.0778318
1 p-values reflect a comparison of de novo v. rel/ref
var	source_signif	source	all	gcb	non-gcb	NA	p_value 2
counts			198	95	82	21
total_patients	known	amplif	36 (18.2)	19 (20.0)	14 (17.1)	3 (14.3)	0.760337
total_patients	known	delete	57 (28.8)	26 (27.4)	25 (30.5)	6 (28.6)	0.771418
total_patients	known	snv	191 (96.5)	91 (95.8)	81 (98.8)	19 (90.5)	0.374716
total_patients	known	transloc	112 (56.6)	62 (65.3)	37 (45.1)	13 (61.9)	0.0110987
snv_per_patient	known	snv	4 (0, 9)	4 (0, 9)	3 (0, 9)	4 (0, 7)	0.0190648
snv_per_patient	unknown	snv	15.5 (3, 45)	15 (3, 45)	15.5 (4, 40)	18 (10, 38)	0.930744
total_ga	known	all	6 (0, 13)	6 (0, 13)	5 (0, 13)	7 (0, 10)	0.0278961
2 p-values reflect a comparison of gcb v. non-gcb
