# Supplementary material for: Integrated DNA/RNA targeted genomic profiling of diffuse large B-cell lymphoma using a clinical assay
Source: Blood Cancer J. 2018 Jun 12;8(6):60. doi: 10.1038/s41408-018-0089-0 (PMC5997645; doi:10.1038/s41408-018-0089-0)
Supplement: Supplementary file 3 — File 2: Potentially targetable genomic alterations by level of evidence [file 41408_2018_89_MOESM3_ESM.xlsx]

## Sheet: table_action_gene
Gene	Level	Drug*	NCT/CAS*	PMID*
BCL2	2B	BCL2 inhibitors
MYD88	2B	IRAK1 inhibitors; Ibrutinib
BRAF	2B	Vemurafenib, Dabrafenib, Dabrafenib + Trametinib, Vemurafenib + Cobimetinib, Trametinib
CD274	2B	Atezolizumab, Avelumab, Durvalumab, Pembrolizumab, Nivolumab
KRAS	2B	Regorafenib, Panitumumab, Cetuximab
PDCD1LG2	2B	Atezolizumab, Avelumab, Durvalumab, Pembrolizumab, Nivolumab
JAK2	2B	JAK inh
BRCA2	2B	Rucaparib, Niraparib
RET	2B	Cabozantinib
CDK6	2B	CDK4/6 inhibitors	NCT02693535; NCT02187783
JAK1	2B	JAK inh
PIK3R1	2B	Copanlisib
EGFR	2B	Afatinib, Erlotinib, Gefitinib
FLT3	2B	FLT inhibitors
MTOR	2B	Everolimus, Temsirolimus
NRAS	2B	Panitumumab (2)
PARP1	2B	Rucaparib, Niraparib
PDGFRA	2B	Imatinib
PIK3C2G	2B	PIK3 inh
PIK3CA	2B	Idelalisib, Duvelisib, Copanlisib
TSC2	2B	Everolimus
ERBB2	2B	Lapatinib + Trastuzumab, Pertuzumab + Trastuzumab, Ado-trastuzumab emtansine, Lapatinib, Trastuzumab
FGFR3	3A	JNJ-42756493, Debio1347
CREBBP	3A	Histone deacetylase inhibitors	NCT02282358
EZH2	3A	EZH2inh
CD79B	3A	Platuzumab-Vedotin; BTK/SYK/PKC inhibitors.	NCT02257567
EP300	3A	HDACinh	NCT02282358
CXCR4	3B	Plerixafor	NCT02995655
MAP2K1	3B	Cobimetinib, Selumetinib, Trametinib
DNMT3A	3B	Hypomethylating agents
FLT1	3B	FLT inhibitors
MDM2	3B	DS-3032b, RG7112
AKT1	3B	AZD5363
IDH2	3B	AG-221
KMT2D	4	Histone methyltransferases and demethylases inhibiotrs
CDKN2A	4	Palbociclib + Letrozole		27286459
TP53	4	PRIMA-1MET inh.; MDM inh.	NCT03072043, NCT02545283
BCL6	4	HSP90 inhibitors		28808818
CDKN2B	4	Palbociclib + Letrozole		27286459
TNFAIP3	4	Proteosome inhibitors; Lenalidomide
PIM1	4	AZD1208	1204144-28-4	26472029
CARD11	4	MALT1 inhibitor		27070702
ARID1A	4	Dasatinib; EZH2 inhibitors		25686104; 27364904
MYC	4	BET inhibitors		25989842
CD70	4	SGN-CD70A	NCT02216890
NOTCH2	4	NOTCH inhibitors	MK-0752; REGN42
TET2	4	Azacitidine, decitabine		25224413; 28785073
APC	4	Tankyrase inhibitors		23539443
CCND3	4	CDK4/6 inhibitors	NCT02187783	23079656
SGK1	4	SGK1 inhibitor	CAS 890842-28-1
PTEN	4	GSK2636771, AZD8186, LY3023414, ARQ 751, Palbociclib + Gedatolisib, AZD5363 + Olaparib
XPO1	4	SINE/CRM inhibitors	CAS 1333151-73-7; 1421919-75-6
ATM	4	Olaparib	NCT02264678
IKZF1	4	Lenalidomide
NOTCH4	4	NOTCH inh.	MK-0752; REGN42
NOTCH1	4	NOTCH inh.	MK-0752; REGN42
RHOA	4		CAS 285986-88-1	23766813
BAP1	4			27751729
CCNE1	4	Dinaciclib		27663592
GNA13	4		CAS 865608-11-3	26013542
NF1	4	Trametinib
STAT3	4	STAT inhibitors
AXL	4	Cabozantinib
BRD4	4	Bromodomin inhibitor
CDK12	4	PARP 1/2 inhibitors		24240700
HGF	4	MET/HGF inhibitors		26766740
HSP90AB1	4	HSP90 inhibitors	NCT03095781
MLL3	4		CAS 1338466-77-5; 1020149-73-8	28160335
SF3B1	4	spliceostatin A		25424858
ERBB3	4	ERBB2 inhibitors		26206558
CCND1	4	CDK4/6 inhibitors
PARP4	4	Iniparib, AG-14361
CCND2	4	CDK4/6 inhibitors	NCT02187783
SLAMF1
B2M
TNFRSF14
REL
FAS
BCL7A
BCL10
CD58
ETV6
PRDM1
SOCS1
SPEN
LRP1B
CD36
DDX3X
MEF2B
RB1
CIITA
MCL1
TMEM30A
TP63
FBXW7
FOXO1
TBL1XR1
ASXL1
BCOR
MLL
ZMYM3
BIRC3
BRSK1
CIC
EIF4A2
ETS1
IGL
PHF6
SMARCA4
SRSF2
TAF1
WHSC1
ARID2
AXIN1
BTG1
BTG2
CASP8
CDKN1B
CKS1B
FLCN
GRIN2A
HIST1H1E
HIST1H2BJ
HSP90AA1
ID3
IGK
IKZF3
IRF8
KLHL6
LPP
MDM4
MLH1
MSH6
NCOR1
PAX5
PBRM1
PC
PCLO
PTPN6
SDHA
SETD2
TCL1A
VHL
ZRSR2
ANKAR
ARHGAP24
ARHGAP26
ARHGAP27
BRIP1
C1orf186
CDH1
CIRBP
CTNNB1
DEDD2
DSCAML1
FBXO11
FBXO31
HIST1H1C
HIST1H1D
HIST1H2AM
IGF2
IL4R
KDM4C
KDM6A
LOC115110
MAP3K14
2001-03-01
MS4A5
MUTYH
MYST3
NBPF1
NCOR2
OSBPL10
PASK
PDCD11
PPP2R1A
PRKDC
PUS10
RAD50
RCC1
RELN
RUNX1
SLC37A3
SLX4
SMC4
STAT6
TBX3
TFRC
TRAF3
TRG
TRRAP
TYK2
WNT10B
CDKN2C
MED12
KDM5C
CUX1
WDR90
SEC22B
FZD8
